# Supplementary material for: Sixteen years of bathymetry and waves at San Diego beaches
Source: Sci Data. 2019 Aug 29;6:161. doi: 10.1038/s41597-019-0167-6 (PMC6715754; doi:10.1038/s41597-019-0167-6)
Supplement: Supplementary file 1 — Download metadata file [file 41597_2019_167_MOESM1_ESM.zip]

Archive with 3 entries (3 files):
- a_Ludka404A_assay.txt
- s_Ludka404A_study.txt
- i_Investigation.txt
