# Supplementary material for: Sixteen years of bathymetry and waves at San Diego beaches
Source: Sci Data. 2019 Aug 29;6:161. doi: 10.1038/s41597-019-0167-6 (PMC6715754; doi:10.1038/s41597-019-0167-6)
Supplement: Supplementary file 1 — Download metadata file [file 41597_2019_167_MOESM1_ESM.zip › a_Ludka404A_assay.txt]

Sample Name	Protocol REF	Assay Name	Raw Data File	Comment[Data Repository]	Comment[Data Record Accession]	Comment[Data Record URI]
Torrey Pines Beach data	data transformation	Torrey Pines Beach data contribution to Torrey_waves.zip	Torrey_waves.zip	Dryad Digital Repository	doi:10.5061/dryad.n5qb383	https://doi.org/10.5061/dryad.n5qb383
Torrey Pines Beach data	data transformation	Torrey Pines Beach data contribution to torrey_survey_info.zip	torrey_survey_info.zip	Dryad Digital Repository	doi:10.5061/dryad.n5qb383	https://doi.org/10.5061/dryad.n5qb383
Torrey Pines Beach data	data transformation	Torrey Pines Beach data contribution to torrey_raw_sand_elevations.zip	torrey_raw_sand_elevations.zip	Dryad Digital Repository	doi:10.5061/dryad.n5qb383	https://doi.org/10.5061/dryad.n5qb383
Torrey Pines Beach data	data transformation	Torrey Pines Beach data contribution to torrey_binned_elevations.zip	torrey_binned_elevations.zip	Dryad Digital Repository	doi:10.5061/dryad.n5qb383	https://doi.org/10.5061/dryad.n5qb383
Torrey Pines Beach data	data transformation	Torrey Pines Beach data contribution to torrey_mapped_elevations.zip	torrey_mapped_elevations.zip	Dryad Digital Repository	doi:10.5061/dryad.n5qb383	https://doi.org/10.5061/dryad.n5qb383
Torrey Pines Beach data	data transformation	Torrey Pines Beach data contribution to torrey_beach_characteristics.zip	torrey_beach_characteristics.zip	Dryad Digital Repository	doi:10.5061/dryad.n5qb383	https://doi.org/10.5061/dryad.n5qb383
Cardiff Beach data	data transformation	Cardiff Beach data contribution to Cardiff-Solana_waves.zip	Cardiff-Solana_waves.zip	Dryad Digital Repository	doi:10.5061/dryad.n5qb383	https://doi.org/10.5061/dryad.n5qb383
Cardiff Beach data	data transformation	Cardiff Beach data contribution to cardiff-solana_survey_info.zip	cardiff-solana_survey_info.zip	Dryad Digital Repository	doi:10.5061/dryad.n5qb383	https://doi.org/10.5061/dryad.n5qb383
Cardiff Beach data	data transformation	Cardiff Beach data contribution to cardiff-solana_raw_sand_elevations.zip	cardiff-solana_raw_sand_elevations.zip	Dryad Digital Repository	doi:10.5061/dryad.n5qb383	https://doi.org/10.5061/dryad.n5qb383
Cardiff Beach data	data transformation	Cardiff Beach data contribution to cardiff-solana_binned_elevations.zip	cardiff-solana_binned_elevations.zip	Dryad Digital Repository	doi:10.5061/dryad.n5qb383	https://doi.org/10.5061/dryad.n5qb383
Cardiff Beach data	data transformation	Cardiff Beach data contribution to cardiff-solana_mapped_elevations.zip	cardiff-solana_mapped_elevations.zip	Dryad Digital Repository	doi:10.5061/dryad.n5qb383	https://doi.org/10.5061/dryad.n5qb383
Cardiff Beach data	data transformation	Cardiff Beach data contribution to cardiff-solana_beach_characteristics.zip	cardiff-solana_beach_characteristics.zip	Dryad Digital Repository	doi:10.5061/dryad.n5qb383	https://doi.org/10.5061/dryad.n5qb383
Solana Beach data	data transformation	Solana Beach data contribution to Cardiff-Solana_waves.zip	Cardiff-Solana_waves.zip	Dryad Digital Repository	doi:10.5061/dryad.n5qb383	https://doi.org/10.5061/dryad.n5qb383
Solana Beach data	data transformation	Solana Beach data contribution to cardiff-solana_survey_info.zip	cardiff-solana_survey_info.zip	Dryad Digital Repository	doi:10.5061/dryad.n5qb383	https://doi.org/10.5061/dryad.n5qb383
Solana Beach data	data transformation	Solana Beach data contribution to cardiff-solana_raw_sand_elevations.zip	cardiff-solana_raw_sand_elevations.zip	Dryad Digital Repository	doi:10.5061/dryad.n5qb383	https://doi.org/10.5061/dryad.n5qb383
Solana Beach data	data transformation	Solana Beach data contribution to cardiff-solana_binned_elevations.zip	cardiff-solana_binned_elevations.zip	Dryad Digital Repository	doi:10.5061/dryad.n5qb383	https://doi.org/10.5061/dryad.n5qb383
Solana Beach data	data transformation	Solana Beach data contribution to cardiff-solana_mapped_elevations.zip	cardiff-solana_mapped_elevations.zip	Dryad Digital Repository	doi:10.5061/dryad.n5qb383	https://doi.org/10.5061/dryad.n5qb383
Solana Beach data	data transformation	Solana Beach data contribution to cardiff-solana_beach_characteristics.zip	cardiff-solana_beach_characteristics.zip	Dryad Digital Repository	doi:10.5061/dryad.n5qb383	https://doi.org/10.5061/dryad.n5qb383
Imperial Beach data	data transformation	Imperial Beach data contribution to Imperial_waves.zip	Imperial_waves.zip	Dryad Digital Repository	doi:10.5061/dryad.n5qb383	https://doi.org/10.5061/dryad.n5qb383
Imperial Beach data	data transformation	Imperial Beach data contribution to imperial_survey_info.zip	imperial_survey_info.zip	Dryad Digital Repository	doi:10.5061/dryad.n5qb383	https://doi.org/10.5061/dryad.n5qb383
Imperial Beach data	data transformation	Imperial Beach data contribution to imperial_raw_sand_elevations.zip	imperial_raw_sand_elevations.zip	Dryad Digital Repository	doi:10.5061/dryad.n5qb383	https://doi.org/10.5061/dryad.n5qb383
Imperial Beach data	data transformation	Imperial Beach data contribution to imperial_binned_elevations.zip	imperial_binned_elevations.zip	Dryad Digital Repository	doi:10.5061/dryad.n5qb383	https://doi.org/10.5061/dryad.n5qb383
Imperial Beach data	data transformation	Imperial Beach data contribution to imperial_mapped_elevations.zip	imperial_mapped_elevations.zip	Dryad Digital Repository	doi:10.5061/dryad.n5qb383	https://doi.org/10.5061/dryad.n5qb383
Imperial Beach data	data transformation	Imperial Beach data contribution to imperial_beach_characteristics.zip	imperial_beach_characteristics.zip	Dryad Digital Repository	doi:10.5061/dryad.n5qb383	https://doi.org/10.5061/dryad.n5qb383
Torrey Pines ocean floor data	data transformation	Torrey Pines ocean floor data contribution to torrey_survey_info.zip	torrey_survey_info.zip	Dryad Digital Repository	doi:10.5061/dryad.n5qb383	https://doi.org/10.5061/dryad.n5qb383
Torrey Pines ocean floor data	data transformation	Torrey Pines ocean floor data contribution to torrey_raw_sand_elevations.zip	torrey_raw_sand_elevations.zip	Dryad Digital Repository	doi:10.5061/dryad.n5qb383	https://doi.org/10.5061/dryad.n5qb383
Torrey Pines ocean floor data	data transformation	Torrey Pines ocean floor data contribution to torrey_binned_elevations.zip	torrey_binned_elevations.zip	Dryad Digital Repository	doi:10.5061/dryad.n5qb383	https://doi.org/10.5061/dryad.n5qb383
Torrey Pines ocean floor data	data transformation	Torrey Pines ocean floor data contribution to torrey_mapped_elevations.zip	torrey_mapped_elevations.zip	Dryad Digital Repository	doi:10.5061/dryad.n5qb383	https://doi.org/10.5061/dryad.n5qb383
Torrey Pines ocean floor data	data transformation	Torrey Pines ocean floor data contribution to torrey_beach_characteristics.zip	torrey_beach_characteristics.zip	Dryad Digital Repository	doi:10.5061/dryad.n5qb383	https://doi.org/10.5061/dryad.n5qb383
Cardiff Beach ocean floor data	data transformation	Cardiff Beach ocean floor data contribution to cardiff-solana_survey_info.zip	cardiff-solana_survey_info.zip	Dryad Digital Repository	doi:10.5061/dryad.n5qb383	https://doi.org/10.5061/dryad.n5qb383
Cardiff Beach ocean floor data	data transformation	Cardiff Beach ocean floor data contribution to cardiff-solana_raw_sand_elevations.zip	cardiff-solana_raw_sand_elevations.zip	Dryad Digital Repository	doi:10.5061/dryad.n5qb383	https://doi.org/10.5061/dryad.n5qb383
Cardiff Beach ocean floor data	data transformation	Cardiff Beach ocean floor data contribution to cardiff-solana_binned_elevations.zip	cardiff-solana_binned_elevations.zip	Dryad Digital Repository	doi:10.5061/dryad.n5qb383	https://doi.org/10.5061/dryad.n5qb383
Cardiff Beach ocean floor data	data transformation	Cardiff Beach ocean floor data contribution to cardiff-solana_mapped_elevations.zip	cardiff-solana_mapped_elevations.zip	Dryad Digital Repository	doi:10.5061/dryad.n5qb383	https://doi.org/10.5061/dryad.n5qb383
Cardiff Beach ocean floor data	data transformation	Cardiff Beach ocean floor data contribution to cardiff-solana_beach_characteristics.zip	cardiff-solana_beach_characteristics.zip	Dryad Digital Repository	doi:10.5061/dryad.n5qb383	https://doi.org/10.5061/dryad.n5qb383
Imperial Beach ocean floor data	data transformation	Imperial Beach ocean floor data contribution to cardiff-solana_survey_info.zip	cardiff-solana_survey_info.zip	Dryad Digital Repository	doi:10.5061/dryad.n5qb383	https://doi.org/10.5061/dryad.n5qb383
Imperial Beach ocean floor data	data transformation	Imperial Beach ocean floor data contribution to cardiff-solana_raw_sand_elevations.zip	cardiff-solana_raw_sand_elevations.zip	Dryad Digital Repository	doi:10.5061/dryad.n5qb383	https://doi.org/10.5061/dryad.n5qb383
Imperial Beach ocean floor data	data transformation	Imperial Beach ocean floor data contribution to cardiff-solana_binned_elevations.zip	cardiff-solana_binned_elevations.zip	Dryad Digital Repository	doi:10.5061/dryad.n5qb383	https://doi.org/10.5061/dryad.n5qb383
Imperial Beach ocean floor data	data transformation	Imperial Beach ocean floor data contribution to cardiff-solana_mapped_elevations.zip	cardiff-solana_mapped_elevations.zip	Dryad Digital Repository	doi:10.5061/dryad.n5qb383	https://doi.org/10.5061/dryad.n5qb383
Imperial Beach ocean floor data	data transformation	Imperial Beach ocean floor data contribution to cardiff-solana_beach_characteristics.zip	cardiff-solana_beach_characteristics.zip	Dryad Digital Repository	doi:10.5061/dryad.n5qb383	https://doi.org/10.5061/dryad.n5qb383
Solana Beach ocean floor data	data transformation	Solana Beach ocean floor data contribution to imperial_survey_info.zip	imperial_survey_info.zip	Dryad Digital Repository	doi:10.5061/dryad.n5qb383	https://doi.org/10.5061/dryad.n5qb383
Solana Beach ocean floor data	data transformation	Solana Beach ocean floor data contribution to imperial_raw_sand_elevations.zip	imperial_raw_sand_elevations.zip	Dryad Digital Repository	doi:10.5061/dryad.n5qb383	https://doi.org/10.5061/dryad.n5qb383
Solana Beach ocean floor data	data transformation	Solana Beach ocean floor data contribution to imperial_binned_elevations.zip	imperial_binned_elevations.zip	Dryad Digital Repository	doi:10.5061/dryad.n5qb383	https://doi.org/10.5061/dryad.n5qb383
Solana Beach ocean floor data	data transformation	Solana Beach ocean floor data contribution to imperial_mapped_elevations.zip	imperial_mapped_elevations.zip	Dryad Digital Repository	doi:10.5061/dryad.n5qb383	https://doi.org/10.5061/dryad.n5qb383
Solana Beach ocean floor data	data transformation	Solana Beach ocean floor data contribution to imperial_beach_characteristics.zip	imperial_beach_characteristics.zip	Dryad Digital Repository	doi:10.5061/dryad.n5qb383	https://doi.org/10.5061/dryad.n5qb383
water levels	data transformation	water levels data	water_levels.nc	Dryad Digital Repository	doi:10.5061/dryad.n5qb383	https://doi.org/10.5061/dryad.n5qb383
