# Supplementary material for: Sixteen years of bathymetry and waves at San Diego beaches
Source: Sci Data. 2019 Aug 29;6:161. doi: 10.1038/s41597-019-0167-6 (PMC6715754; doi:10.1038/s41597-019-0167-6)
Supplement: Supplementary file 1 — Download metadata file [file 41597_2019_167_MOESM1_ESM.zip › s_Ludka404A_study.txt]

Source Name	Characteristics[geographical location]	Term Source REF	Term Accession Number	Characteristics[environment type]	Term Source REF	Term Accession Number	Protocol REF	Sample Name	Factor Value[beach]
Torrey Pines beach San Diego	Torrey Pines State Beach	GAZ	GAZ:00169507	sandy beach	ENVO	ENVO:00002199	data collection	Torrey Pines Beach data	Torrey Pines
Imperial beach San Diego	City of Imperial Beach	GAZ	GAZ:00293923	sandy beach	ENVO	ENVO:00002199	data collection	Imperial Beach data	Imperial
Cardiff beach San Diego	Cardiff State Beach	GAZ	GAZ:00169394	sandy beach	ENVO	ENVO:00002199	data collection	Cardiff Beach data	Cardiff
Solana beach San Diego	City of Solana Beach	GAZ	GAZ:00293949	sandy beach	ENVO	ENVO:00002199	data collection	Solana Beach data	Solana
Torrey Pines beach San Diego	Torrey Pines State Beach	GAZ	GAZ:00169507	ocean floor	ENVO	ENVO:00000426	data collection	Torrey Pines ocean floor data	Torrey Pines
Imperial beach San Diego	City of Imperial Beach	GAZ	GAZ:00293923	ocean floor	ENVO	ENVO:00000427	data collection	Imperial Beach ocean floor data	Imperial
Cardiff beach San Diego	Cardiff State Beach	GAZ	GAZ:00169394	ocean floor	ENVO	ENVO:00000428	data collection	Cardiff Beach ocean floor data	Cardiff
Solana beach San Diego	City of Solana Beach	GAZ	GAZ:00293949	ocean floor	ENVO	ENVO:00000429	data collection	Solana Beach ocean floor data	Solana
Scripps Pier	Scripps Pier	GAZ	GAZ:00002545	ocean	ENVO	ENVO:00000015	data collection	water levels	Scripps Pier
