# Supplementary material for: Sixteen years of bathymetry and waves at San Diego beaches
Source: Sci Data. 2019 Aug 29;6:161. doi: 10.1038/s41597-019-0167-6 (PMC6715754; doi:10.1038/s41597-019-0167-6)
Supplement: Supplementary file 1 — Download metadata file [file 41597_2019_167_MOESM1_ESM.zip › i_Investigation.txt]

# Investigation File generated for Scientific Data with Investigation File Authoring Tool version 0.1.0 on 12/08/2019 - This metadata file is CC0
ONTOLOGY SOURCE REFERENCE
Term Source Name	GAZ	ENVO	ERO	OBI
Term Source File	http://data.bioontology.org/ontologies/GAZ	http://data.bioontology.org/ontologies/ENVO	http://data.bioontology.org/ontologies/ERO	http://data.bioontology.org/ontologies/OBI
Term Source Version	$Revision: 1.512 $	2013-08-02	2013-08-02	2014-08-18
Term Source Description	Gazetteer	Environment Ontology	Eagle-I Research Resource Ontology	Ontology for Biomedical Investigations
INVESTIGATION
Investigation Identifier
Investigation Title
Investigation Description
Investigation Submission Date
Investigation Public Release Date
INVESTIGATION PUBLICATIONS
Investigation PubMed ID
Investigation Publication DOI
Investigation Publication Author List
Investigation Publication Title
Investigation Publication Status
Investigation Publication Status Term Accession Number
Investigation Publication Status Term Source REF
INVESTIGATION CONTACTS
Investigation Person Last Name
Investigation Person Mid Initials
Investigation Person First Name
Investigation Person Address
Investigation Person Phone
Investigation Person Fax
Investigation Person Email
Investigation Person Affiliation
Investigation Person Roles
Investigation Person Roles Term Accession Number
Investigation Person Roles Term Source REF
STUDY
Study Identifier	10.1038/s41597-019-0167-6
Study Title	Sixteen years of bathymetry and waves at San Diego beaches
Study Submission Date	16/05/2019
Study Public Release Date	29/08/2019
Study Description	https://www.nature.com/articles/s41597-019-0167-6
Study File Name	s_Ludka404A_study.txt
Comment[Subject Keywords]	""
Comment[Manuscript Licence]	CC BY-4.0
Comment[Experimental Metadata Licence]	CC0
Comment[Supplementary Information File Name]
Comment[Supplementary Information File Type]
Comment[Supplementary Information File URL]
Comment[Data Repository]	Dryad Digital Repository
Comment[Data Record Accession]	10.5061/dryad.n5qb383
Comment[Data Record URI]	https://doi.org/10.5061/dryad.n5qb383
STUDY DESIGN DESCRIPTORS
Study Design Type	database creation objective	modeling and simulation objective
Study Design Type Term Accession Number	http://www.ebi.ac.uk/efo/swo/SWO_0000509	ERO:0100102
Study Design Type Term Source REF	ERO	ERO
STUDY PUBLICATIONS
Study PubMed ID	""	""	""	""
Study Publication DOI	doi:10.1016/j.coastaleng.2016.06.005	doi:10.1029/2009JC005359	doi:10.1002/2015JC010893	doi:10.1016/j.coastaleng.2018.02.003
Study Publication Author List	""	""	""	""
Study Publication Title	""	""	""	""
Study Publication Status	published	published	published	published
Study Publication Status Term Accession Number				
Study Publication Status Term Source REF				
STUDY FACTORS
Study Factor Name	beach
Study Factor Type	geographic location
Study Factor Type Term Accession Number	GAZ:00000448
Study Factor Type Term Source REF	OBI
STUDY ASSAYS
Study Assay Measurement Type	bathymetry and waves
Study Assay Measurement Type Term Accession Number	""
Study Assay Measurement Type Term Source REF	""
Study Assay Technology Type	Oceanography
Study Assay Technology Type Term Accession Number	""
Study Assay Technology Type Term Source REF	""
Study Assay Technology Platform	""
Study Assay File Name	a_Ludka404A_assay.txt
STUDY PROTOCOLS
Study Protocol Name	data collection	data transformation
Study Protocol Type	information acquisition	data transformation
Study Protocol Type Term Accession Number	OBI:0600013	OBI:0200000
Study Protocol Type Term Source REF	OBI	ERO
Study Protocol Description		
Study Protocol URI	""	""
Study Protocol Version		
Study Protocol Parameters Name	""	""
Study Protocol Parameters Name Term Accession Number	""	""
Study Protocol Parameters Name Term Source REF	""	""
Study Protocol Components Name	""	""
Study Protocol Components Type	""	""
Study Protocol Components Type Term Accession Number	""	""
Study Protocol Components Type Term Source REF	""	""
STUDY CONTACTS
Study Person Last Name	Ludka	Guza	O’Reilly	Merrifield	Flick	Bak	Hesser	Bucciarelli	Olfe	Woodward	Boyd	Smith	Okihiro	Grenzeback	Parry	Boyd
Study Person First Name	B. C.	R. T.	W. C.	M. A.	R. E.	A. S.	T.	R.	C.	B.	W.	K.	M.	R.	L.	G.
Study Person Mid Initials
Study Person Email	bludka@ucsd.edu	""	""	""	""	""	""	""	""	""	""	""	""	""	""	""
Study Person Phone
Study Person Fax
Study Person Address
Study Person Affiliation	Scripps Institution of Oceanography, University of California, San Diego, La Jolla, CA, 92037, USA	Scripps Institution of Oceanography, University of California, San Diego, La Jolla, CA, 92037, USA	Scripps Institution of Oceanography, University of California, San Diego, La Jolla, CA, 92037, USA	Scripps Institution of Oceanography, University of California, San Diego, La Jolla, CA, 92037, USA	Scripps Institution of Oceanography, University of California, San Diego, La Jolla, CA, 92037, USA	Coastal and Hydraulics Laboratory, US Army Engineer Research and Development Center, 1261 Duck Rd, Duck, NC, 27949, USA	Coastal and Hydraulics Laboratory, US Army Engineer Research and Development Center, 3909 Halls Ferry Rd, Vicksburg, MS, 39180, USA	Scripps Institution of Oceanography, University of California, San Diego, La Jolla, CA, 92037, USA	Scripps Institution of Oceanography, University of California, San Diego, La Jolla, CA, 92037, USA	Scripps Institution of Oceanography, University of California, San Diego, La Jolla, CA, 92037, USA	Scripps Institution of Oceanography, University of California, San Diego, La Jolla, CA, 92037, USA	Scripps Institution of Oceanography, University of California, San Diego, La Jolla, CA, 92037, USA	Scripps Institution of Oceanography, University of California, San Diego, La Jolla, CA, 92037, USA	Scripps Institution of Oceanography, University of California, San Diego, La Jolla, CA, 92037, USA	Scripps Institution of Oceanography, University of California, San Diego, La Jolla, CA, 92037, USA	Scripps Institution of Oceanography, University of California, San Diego, La Jolla, CA, 92037, USA
Study Person Roles
Study Person Roles Term Accession Number
Study Person Roles Term Source REF
Comment[Study Person ORCID]	0000-0002-3844-2280	""	""	""	""	""	""	""	""	""	""	""	""	""	""	""
Comment[Funder]
Comment[FundRef ID]
Comment[Funder Term Source REF]
Comment[Grant Identifier]
